# Supplementary material for: Necrotic Cell Death and Inflammasome NLRP3 Activity in Mycobacterium bovis-Infected Bovine Macrophages
Source: Cells. 2023 Aug 17;12(16):2079. doi: 10.3390/cells12162079 (PMC10453650; doi:10.3390/cells12162079)
Supplement: Supplementary file 1 [file cells-12-02079-s001.zip]

Archive with 1 entries (1 files):
- cells-2503360-supplementary.pdf
